# Supplementary material for: The structure of neurofibromin isoform 2 reveals different functional states
Source: Nature. 2021 Oct 27;599(7884):315–9. doi: 10.1038/s41586-021-04024-x (PMC8580823; doi:10.1038/s41586-021-04024-x)
Supplement: Supplementary file 3 — GAP assay data and statistical analysis. Original assay data measurements and analysis are described in the Methods, ‘GAP activity assays’ section. [file 41586_2021_4024_MOESM3_ESM.xlsx]

## Sheet: GAP_Assay ZN
Ras	Ras + Nf1	Ras + Zn	Ras + Nf1 + Zn							Ras	Ras + Nf1	Ras + Zn	Ras + Nf1 + Zn
3.8514	8.11693	2.50792	3.63583							Ras + Nf1		Ras + Zn	Ras + Nf1 + Zn
4.838	8.61023	2.34957	5.18847							Ras + Zn			Ras + Nf1 + Zn
3.96102	7.69062	2.96468	4.04935							Ras + Nf1 + Zn
3.74178	8.11693	2.9525	5.18847
3.74787	7.18514	3.54933	4.52528
3.51401	7.14682
4.24482	7.73199
5.29233	7.49012
											Alpha	0.01
											Number of tests	6
											Bonferroni Alpha	0.00167
ANOVA: Single Factor										Pairwise t tests
DESCRIPTION					Alpha	0.01				group 1	group 2	p-value	Bonferroni sig
Group	Count	Sum	Mean	Variance	SS	Std Err	Lower	Upper		Ras	Ras + Nf1	5.97998e-09	yes
Ras	8	33.1912	4.1489	0.377851	2.64495	0.202029	3.57943	4.71837		Ras	Ras + Zn	0.00155072	yes
Ras + Nf1	8	62.0888	7.7611	0.251795	1.76257	0.202029	7.19163	8.33057		Ras	Ras + Nf1 + Zn	0.357289	no
Ras + Zn	5	14.324	2.8648	0.219768	0.879071	0.255549	2.14447	3.58513		Ras + Nf1	Ras + Zn	2.14926e-08	yes
Ras + Nf1 + Zn	5	22.5874	4.51748	0.474242	1.89697	0.255549	3.79715	5.23781		Ras + Nf1	Ras + Nf1 + Zn	5.2021e-05	yes
										Ras + Zn	Ras + Nf1 + Zn	0.00296828	no
ANOVA
Sources	SS	df	MS	F	P value	Eta-sq	RMSSE	Omega Sq
Between Groups	90.5591	3	30.1864	92.4471	1.26238e-12	0.926505	3.64501	0.913432
Within Groups	7.18356	22	0.326526
Total	97.7426	25	3.9097

## Sheet: Zn-dependence
Control	10 μM Zn	25 μM Zn	50 μM Zn	100 μM Zn					Control	10 μM Zn	25 μM Zn	50 μM Zn	100 μM Zn
10.5238	9.13926	9.07227	5.18847	4.77873					10 μM Zn		25 μM Zn	50 μM Zn	100 μM Zn
10.0244	9.18189	9.2976	4.52528	4.55339					25 μM Zn			50 μM Zn	100 μM Zn
10.3715	9.27324	9.83354	5.18847	4.99188					50 μM Zn				100 μM Zn
									100 μM Zn
10.3065	9.19813	9.40114	4.96741	4.77467	mean
Anova: Single Factor
SUMMARY										Alpha	0.05
Groups	Count	Sum	Average	Variance						Number of tests	10
Control	3	30.9196	10.3065	0.0655128						Bonferrini Alpha	0.005
10 μM Zn	3	27.5944	9.19813	0.00468567					Pairwise t tests
25 μM Zn	3	28.2034	9.40114	0.152921
50 μM Zn	3	14.9022	4.96741	0.146606					group 1	group 2	p-value	Bonferroni sig
100 μM Zn	3	14.324	4.77467	0.0480807					Control	100 μM Zn	1.1233e-05	yes
									Control	50 μM Zn	9.88975e-05	yes
									25 μM Zn	50 μM Zn	0.000150091	yes
ANOVA									25 μM Zn	100 μM Zn	0.00028738	yes
Source of Variation	SS	df	MS	F	P-value	F crit			10 μM Zn	100 μM Zn	0.000304815	yes
Between Groups	83.8578	4	20.9644	250.887	5.56343e-10	3.47805			10 μM Zn	50 μM Zn	0.00210032	yes
Within Groups	0.835612	10	0.0835612						Control	10 μM Zn	0.0127333	no
									Control	25 μM Zn	0.0356207	no
Total	84.6934	14							10 μM Zn	25 μM Zn	0.464546	no
									50 μM Zn	100 μM Zn	0.501354	no

## Sheet: Metals
Control	Zn	Mn	Fe	Ca	Cu	Ni			Control	Zn	Mn	Fe	Ca	Cu	Ni
8.11693	4.04935	8.18717	9.2773	8.42875	9.08242	9.35648			Zn		Mn	Fe	Ca	Cu	Ni
8.61023	4.52528	10.2091	10.9643	8.8916	7.00568	8.28461			Mn			Fe	Ca	Cu	Ni
8.11693	5.18847	8.40032	13.041	8.17296	9.6488	8.80836			Fe				Ca	Cu	Ni
									Ca					Cu	Ni
									Cu						Ni
									Ni
Anova: Single Factor
SUMMARY
Groups	Count	Sum	Average	Variance
Control	3	24.8441	8.28136	0.0811152
Zn	3	13.7631	4.5877	0.327322
Mn	3	26.7966	8.9322	1.23421
Fe	3	33.2826	11.0942	3.55402						Alpha	0.05
Ca	3	25.4933	8.49777	0.132682						Number of tests	21
Cu	3	25.7369	8.57897	1.93662						Bonferroni Alpha	0.0024
Ni	3	26.4495	8.81648	0.287272					Pairwise t tests
									group 1	group 2	p-value	Bonferroni sig
ANOVA									Zn	Ni	0.000745618	yes
Source of Variation	SS	df	MS	F	P-value	F crit			Zn	Ca	0.00124307	yes
Between Groups	66.914	6	11.1523	10.3355	0.000182224	2.84773			Control	Zn	0.00233162	yes
Within Groups	15.1065	14	1.07903						Zn	Mn	0.00925673	no
									Zn	Fe	0.0196432	no
Total	82.0205	20							Zn	Cu	0.0251153	no
									Control	Fe	0.119677	no
									Fe	Ca	0.135168	no
									Fe	Cu	0.142706	no
									Fe	Ni	0.163824	no
									Control	Ni	0.222843	no
									Control	Mn	0.418835	no
									Ca	Ni	0.448314	no
									Control	Ca	0.465519	no
									Mn	Ca	0.575433	no
									Control	Cu	0.749058	no
									Mn	Cu	0.749265	no
									Cu	Ni	0.803233	no
									Mn	Ni	0.881641	no
									Ca	Cu	0.930066	no
